# Supplementary material for: In Vitro Suppression Effects of Ephedra przewalskii Stapf-Derived Natural Compounds on SARS-CoV-2
Source: Nutrients. 2025 Sep 15;17(18):2958. doi: 10.3390/nu17182958 (PMC12473021; doi:10.3390/nu17182958)
Supplement: Supplementary file 1 [file nutrients-17-02958-s001.zip]

Archive with 1 entries (1 files):
- nutrients-3854887-supplementary.pdf
